# Supplementary material for: Rapid clearance of inducible HIV-1 proviruses after initiation of antiretroviral therapy
Source: PLoS Pathog. 2025 Sep 11;21(9):e1013466. doi: 10.1371/journal.ppat.1013466 (PMC12449031; doi:10.1371/journal.ppat.1013466)
Supplement: S1 Data Values File — (XLSX) [file ppat.1013466.s006.xlsx]

## Sheet: Fig. 1A
	Copies HIV-RNA/ml plasma
Patient ID	0wk	1wk	2wk	4wk	12wk	48wk
5	1904	240	10.8889	4.77778	0.888889	0.888889
7	1842	10	184	135	0.17	0.17
8	3626	78	18	14	0.17	2.33333
11	60941	310	111	15.6667	0.17	2.11111
13	173495	3561	525	55.6667	8.44444	232.111
14	4668	216	17.2222	5.55556	0.17	0.17
18	334989	1949	432	99	45	4.44444
19	6243	53	2.88889	2.11111	2.33333	4.88889
20	30664	115	28	7.55556	8.44444	2.88889
23	55046	887	415	170	22.1111	8.44444
26	5173	10	0.888889	4	0.17	0.666667
29	14130	126	14.5	4.66667	1	0.888889
32	23828	634	54	10.1111	3.88889	0.333333
31	443863	1323	228	106	24	2.11111
35	30373	323	40	10.3333	2.33333	0.17
40	39149	237	61	5.22222	2.55556	0.17
42	79636	1927	299	67	2.77778	14
44	290	10	3.88889	0.17	1.77778	1.77778
46	38165	310	28	8.77778	1.66667	2.11111
47	8810	35	8	1.66667	1.66667	0.17
6	107918	2053	435	169	34	15
4	49835	2109	232	25	9.44444	3.77778
9	14906	165	28.5556	4.33333	3.55556	1
10	278469	8806	220	8.77778	0.17	1.33333
12	6578	291	51	8.44444	6.11111	13.6667
15	82991	10	1.88889	1.11111	0.17	4.44444
16	167953	1802	378	198	39	7.22222
17	7971	220	12.6667	2.44444	0.17	2.22222
21	1802	21	0.333333	0.666667	3.77778	0.17
22	149966	2228	348	109	22.1111	5.44444
24	87113	713	120	35.1111	4.66667	21.2222
25	16816	59	48	3.22222	0.17	0.17
27	21243	655	47	20.6667	2.11111	1.11111
30	17310	333	110	10.5556	3.55556	0.333333
34	46949		67	30	14	9.22222
36	120545	15028	1455	133	11.8889	3.88889
37	9424	142	39	7.88889	1	2.66667
39	29579	234	76.8889	26	13	5.11111
41	100749	960	140	28	7.33333	5.55556
43	80276		631	154	8	32

## Sheet: Fig. 1B
	Copies HIV-RNA/ml plasma
Patient ID	0wk	1wk	2wk	4wk	12wk	48wk
5	1904	240	10.8889	4.77778	0.888889	0.888889
7	1842	10	184	135	0.17	0.17
8	3626	78	18	14	0.17	2.33333
11	60941	310	111	15.6667	0.17	2.11111
13	173495	3561	525	55.6667	8.44444	232.111
14	4668	216	17.2222	5.55556	0.17	0.17
18	334989	1949	432	99	45	4.44444
19	6243	53	2.88889	2.11111	2.33333	4.88889
20	30664	115	28	7.55556	8.44444	2.88889
23	55046	887	415	170	22.1111	8.44444
26	5173	10	0.888889	4	0.17	0.666667
29	14130	126	14.5	4.66667	1	0.888889
32	23828	634	54	10.1111	3.88889	0.333333
31	443863	1323	228	106	24	2.11111
35	30373	323	40	10.3333	2.33333	0.17
40	39149	237	61	5.22222	2.55556	0.17
42	79636	1927	299	67	2.77778	14
44	290	10	3.88889	0.17	1.77778	1.77778
46	38165	310	28	8.77778	1.66667	2.11111
47	8810	35	8	1.66667	1.66667	0.17
6	107918	2053	435	169	34	15
4	49835	2109	232	25	9.44444	3.77778
9	14906	165	28.5556	4.33333	3.55556	1
10	278469	8806	220	8.77778	0.17	1.33333
12	6578	291	51	8.44444	6.11111	13.6667
15	82991	10	1.88889	1.11111	0.17	4.44444
16	167953	1802	378	198	39	7.22222
17	7971	220	12.6667	2.44444	0.17	2.22222
21	1802	21	0.333333	0.666667	3.77778	0.17
22	149966	2228	348	109	22.1111	5.44444
24	87113	713	120	35.1111	4.66667	21.2222
25	16816	59	48	3.22222	0.17	0.17
27	21243	655	47	20.6667	2.11111	1.11111
30	17310	333	110	10.5556	3.55556	0.333333
34	46949		67	30	14	9.22222
36	120545	15028	1455	133	11.8889	3.88889
37	9424	142	39	7.88889	1	2.66667
39	29579	234	76.8889	26	13	5.11111
41	100749	960	140	28	7.33333	5.55556
43	80276		631	154	8	32

## Sheet: Fig.1C
	Copies Proviral HIV-1 DNA/million CD4+ T cells
Patient ID	0wk	2wk	4wk	12wk	24wk	48wk
5	390.977	455.598	332.82	258.065	200.213	125.984
7	2363.13	1535.35	903.061	620.253	328.042	166.22
8	1148.87	1219.64	1180.41	787.276	647.619	660.465
11	2315.5	2166.67	4327.75	1400	931.677	518.239
13	6421.29	12643.1	5741.5	3506.36	2523.08	2543.35
14	290.123	226.7	251.638	169.832	107.926	40.8163
18	2615.38	1194.13	1383.38	1160.54	554.386	312.42
19	829.457	969.044	607.45	558.442	618.557	558.363
20	891.496	457.143	484.629	367.15	259.386	245.566
23	3886.46	3306.67	3729.8	2003.51	1024.6	670.996
26	1638.81	1289.1	1098.98	1192.66	627.832	452.055
29	2215.05	1519.42	1675.34	1673.6	1152.64	1394.92
32	1546.22	1010.99	715.746	372.881	292.566	202.83
31	7118.37	3923.81	4288.11	1876.92	1245.36	1245.61
35	166.4	95.5056	106.667	61.6867	35.8333	26.0128
40	294.84	207.358	144.847	101.652	31.8253	32.6264
42	3158.92	1940.22	1752.32	1163.74	500	570.588
44	255.843	200.244	153.635	131.37	80	56.2424
46	907.692	562.923	568.849	283.737	234.586	114.044
47	696.356	589.774	621.984	485.714	392.453	132.597
6	13731.3	15076.9	10157.7	6784.45	4770.02	3687.22
4	1457.09	1058.82	814.815	683.386	374.808	297.262
9	654.45	372.671	226.415	135.135	116.514	120.261
10	553.98	308.901	239.583	93.2515	70.2997	34.1584
12	782.514	629.108	668.874	227.171	349.315	176.271
15	149.477	136.483	58.466	32.3564	17.1053	19.2678
16	2912.53	2575.34	2030.3	1174.93	856.729	518.897
17	302.521	294.931	256.881	202.667	170.472	117.318
21	131.915	88.0088	86.514	79.7768	74.0136	66.1064
22	9601.92	6398.43	6609.63	3233.19	2124.52	1178.57
24	2197.33	1500.98	1236.64	940.904	730.21	601.266
25	517.321	428.866	356.061	294.479	226.027	111.601
27	5188.98	2964.91	2609.5	1159.57	1081.92	619.59
30	1009.01	939.18	887.755	509.934	334.262	200
34	3750.92	2063.98		1236.95		442.667
36	6593.82	5526.97	4696.7	2665.09	807.947	689.655
37	1200	859.316	870.27	449.275	638.037	271.429
39	2224.56	1534.01			665.726	396.437
41	7837.84	4795.85	4359.79	2899.66	1935.1	1291.83
43	2309.06		957.746	687.704	579.353	336.218

## Sheet: Fig. 1D
	Copies Proviral HIV-1 DNA/million CD4+ T cells
Patient ID	0wk	2wk	4wk	12wk	24wk	48wk
5	390.977	455.598	332.82	258.065	200.213	125.984
7	2363.13	1535.35	903.061	620.253	328.042	166.22
8	1148.87	1219.64	1180.41	787.276	647.619	660.465
11	2315.5	2166.67	4327.75	1400	931.677	518.239
13	6421.29	12643.1	5741.5	3506.36	2523.08	2543.35
14	290.123	226.7	251.638	169.832	107.926	40.8163
18	2615.38	1194.13	1383.38	1160.54	554.386	312.42
19	829.457	969.044	607.45	558.442	618.557	558.363
20	891.496	457.143	484.629	367.15	259.386	245.566
23	3886.46	3306.67	3729.8	2003.51	1024.6	670.996
26	1638.81	1289.1	1098.98	1192.66	627.832	452.055
29	2215.05	1519.42	1675.34	1673.6	1152.64	1394.92
32	1546.22	1010.99	715.746	372.881	292.566	202.83
31	7118.37	3923.81	4288.11	1876.92	1245.36	1245.61
35	166.4	95.5056	106.667	61.6867	35.8333	26.0128
40	294.84	207.358	144.847	101.652	31.8253	32.6264
42	3158.92	1940.22	1752.32	1163.74	500	570.588
44	255.843	200.244	153.635	131.37	80	56.2424
46	907.692	562.923	568.849	283.737	234.586	114.044
47	696.356	589.774	621.984	485.714	392.453	132.597
6	13731.3	15076.9	10157.7	6784.45	4770.02	3687.22
4	1457.09	1058.82	814.815	683.386	374.808	297.262
9	654.45	372.671	226.415	135.135	116.514	120.261
10	553.98	308.901	239.583	93.2515	70.2997	34.1584
12	782.514	629.108	668.874	227.171	349.315	176.271
15	149.477	136.483	58.466	32.3564	17.1053	19.2678
16	2912.53	2575.34	2030.3	1174.93	856.729	518.897
17	302.521	294.931	256.881	202.667	170.472	117.318
21	131.915	88.0088	86.514	79.7768	74.0136	66.1064
22	9601.92	6398.43	6609.63	3233.19	2124.52	1178.57
24	2197.33	1500.98	1236.64	940.904	730.21	601.266
25	517.321	428.866	356.061	294.479	226.027	111.601
27	5188.98	2964.91	2609.5	1159.57	1081.92	619.59
30	1009.01	939.18	887.755	509.934	334.262	200
34	3750.92	2063.98		1236.95		442.667
36	6593.82	5526.97	4696.7	2665.09	807.947	689.655
37	1200	859.316	870.27	449.275	638.037	271.429
39	2224.56	1534.01			665.726	396.437
41	7837.84	4795.85	4359.79	2899.66	1935.1	1291.83
43	2309.06		957.746	687.704	579.353	336.218

## Sheet: Fig. 2A
	Week 0			Week 12			Week 48
Patient ID	[IP] copies per 106 cells	3' deleted cps/106 cells	5' deleted cps/106 cells	[IP] copies per 106 cells	3' deleted cps/106 cells	5' deleted cps/106 cells	[IP] copies per 106 cells	Hypermutated/ 3' deleted cps/106 cells	5' deleted cps/106 cells
025	736.41	153.841	166.571	471.677	70.7767	61.0545	178.521	46.2169	41.4736
013	11622.1	2987.46	2513.28	1864.86	1401.58	1139.97	575.216	968.481	594.861
030	774.803	230.332	212.426	376.465	162.167	170.072	120.449	93.1644	70.8316
047	341.151	172.214	117.369	150.104	99.2191	60.2849	136.667	91.7061	63.7045
044	169.151	75.5101	77.8726	126.66	45.0727	34.765	33.8742	17.2745	14.3948
041	4141.06	1969.14	2039.63	1072.18	1076.68	923.883	286.241	587.772	430.197
019	419.349	212.887	210.251	245.594	177.11	156.851	47.7887	138.537	184.497
022	5589.1	2370.14	3579.27	2656.55	941.733	1688.8	584.651	416.854	744.332
026	551.053	322.402	315.761	262.936	269.947	278.739	81.5808	116.481	124.01
023	2023.13	1222.88	1179.84	1992.84	649.13	560.674	275.158	308.223	298.972
036	2873.7	2089.32	1396.56	918.482	1258.24	555.503	92.1296	446.755	178.066
035	93.154	58.8113	63.0164	13.798	18.4498	17.4245	20.0708	12.5919	12.5919
039	1075.3	810.059	728.002				109.07	226.109	202.78
031	3786.02	2358.81	3185.38	1446.46	464.231	471.225	606.806	413.694	503.48
008	559.142	485.45	353.522	274.244	445.288	356.972	194.849	243.528	198.474
034	1570.03	1125.04	1422.21	797.169	439.529	529.756	250.884	144.947	244.578
043	1162.88	850.824	1085.65	644.388	252.169	301.582	223.228	119.992	189.149
012	358.16	295.932	353.782	116.814	89.4514	116.101	35.1871	81.2903	87.4586
014	124.145	115.624	114.378	46.0306	69.99	81.1161	25.9334	27.6339	33.3944
016	1499.98	1351.74	1467.37	823.439	430.708	463.821	246.669	275.874	254.304
017	141.209	124.555	142.681	72.2838	95.5807	66.5502	88.8442	31.7304	32.8642
042	1353.48	1312.32	1268.29	515.598	323.851	279.644	188.824	188.759	196.579
032	530.541	488.285	592.918	246.513	129.34	116.142	72.7429	82.4303	81.3296
021	50.2041	58.3925	45.8693	37.1847	24.7875	24.7875	29.0439	20.9535	19.7205
011	1400.8	1396.37	1520.79	1005.43	536.705	589.554	380.115	332.899	380.073
024	888.482	1000.71	863.094	412.993	479.504	481.816	332.534	320.874	218.499
027	2011.6	2288.49	2529.38	730.876	498.161	504.274	147.287	249.885	222.477
007	728.893	1014.77	1017.36	324.983	163.2	181.388	117.189	72.2506	68.1172
037	224.446	396.173	280.871	95.72	170.066	131.857	28.5622	107.563	79.1552
029	470.055	711.382	739.423	304.323	644.968	631.902	126.147	531.538	455.639
046	261.783	455.254	409.737	304.815	90.2745	82.745	95.2788	46.7424	34.3624
040	48.845	141.492	116.625	60.3914	46.1315	27.4214	6.54087	5.37763	8.96309
005	96.7298	283.872	328.84	82.1162	118.906	140.075	48.6389	49.3305	67.584
015	22.469	87.9437	59.8242	4.9992	18.7051	12.7968	29.5605	3.53444	4.71267
006	769.455	6917.83	415.586	355.72	2904.2	262.591	179.225	1555.94	206.306
010	29.0863	234.022	263.415	32.1918	40.173	25.3658	6.41821	11.8398	5.91928

## Sheet: Fig. 2B
	Week 0			Week 48
Patient ID	Fraction IP (%)	Fraction 5'del	Fraction 3'del	Fraction IP (%)	Fraction 5'del	Fraction 3'del
025	69.6816	15.7615	14.5569	67.0598	15.5792	17.361
013	67.8748	14.678	17.4473	26.8974	27.816	45.2866
030	63.6357	17.4468	18.9175	42.3453	24.9017	32.753
047	54.0879	18.6083	27.3038	46.7913	21.8108	31.3979
044	52.4445	24.144	23.4115	51.6821	21.9622	26.3557
041	50.8116	25.0267	24.1617	21.9475	32.9853	45.0672
019	49.7751	24.956	25.2689	12.8872	49.7534	37.3594
022	48.4387	31.0202	20.5411	33.4883	42.6347	23.877
026	46.3375	26.552	27.1105	25.33	38.504	36.1661
023	45.7117	26.6579	27.6304	31.1846	33.8835	34.9319
036	45.187	21.9599	32.8531	12.8502	24.8366	62.3132
035	43.3311	29.3124	27.3564	44.3509	27.8246	27.8246
039	41.1462	27.857	30.9969	20.2748	37.6943	42.031
031	40.5781	34.1405	25.2814	39.8172	33.0372	27.1457
008	39.9926	25.2856	34.7218	30.5958	31.1649	38.2393
034	38.1328	34.5424	27.3248	39.1756	38.1909	22.6334
043	37.5202	35.0282	27.4516	41.9311	35.5297	22.5392
012	35.5362	35.1018	29.362	17.254	42.8853	39.8607
014	35.0546	32.2968	32.6486	29.8217	38.4013	31.7771
016	34.7291	33.974	31.2969	31.7526	32.7354	35.512
017	34.5724	34.9327	30.4949	57.9021	21.4184	20.6795
042	34.4038	32.2385	33.3577	32.8868	34.2375	32.8756
032	32.9172	36.7874	30.2954	30.7577	34.3884	34.8538
021	32.5017	29.6954	37.8028	41.6592	28.2862	30.0547
011	32.4413	35.2201	32.3386	34.7745	34.7706	30.455
024	32.2816	31.3591	36.3593	38.1387	25.0598	36.8014
027	29.4547	37.0363	33.509	23.7694	35.9037	40.3269
007	26.3995	36.8472	36.7534	45.5002	26.4475	28.0523
037	24.8972	31.1564	43.9464	13.2674	36.7685	49.9641
029	24.4711	38.4944	37.0345	11.3307	40.926	47.7433
046	23.2329	36.3637	40.4033	54.018	19.4816	26.5004
040	15.9124	37.9932	46.0944	31.3236	42.9234	25.753
005	13.6346	46.3519	40.0134	29.3796	40.8231	29.7973
015	13.1987	35.1417	51.6596	78.1866	12.4649	9.3485
006	9.49609	5.12888	85.375	9.2314	10.6263	80.1423
010	5.52422	50.0291	44.4466	26.5465	24.4828	48.9706
Median	35.2954	31.7988	31.1469	31.5381	33.0112	32.8143

## Sheet: Fig. 2C
	Week 0			Week 48
Patient ID	Fraction IP (%)	Fraction 5'del	Fraction 3'del	Fraction IP (%)	Fraction 5'del	Fraction 3'del
010	5.52422	50.0291	44.4466	26.5465	24.4828	48.9706
006	9.49609	5.12888	85.375	9.2314	10.6263	80.1423
015	13.1987	35.1417	51.6596	78.1866	12.4649	9.3485
005	13.6346	46.3519	40.0134	29.3796	40.8231	29.7973
040	15.9124	37.9932	46.0944	31.3236	42.9234	25.753
046	23.2329	36.3637	40.4033	54.018	19.4816	26.5004
029	24.4711	38.4944	37.0345	11.3307	40.926	47.7433
037	24.8972	31.1564	43.9464	13.2674	36.7685	49.9641
007	26.3995	36.8472	36.7534	45.5002	26.4475	28.0523
027	29.4547	37.0363	33.509	23.7694	35.9037	40.3269
024	32.2816	31.3591	36.3593	38.1387	25.0598	36.8014
011	32.4413	35.2201	32.3386	34.7745	34.7706	30.455
021	32.5017	29.6954	37.8028	41.6592	28.2862	30.0547
032	32.9172	36.7874	30.2954	30.7577	34.3884	34.8538
042	34.4038	32.2385	33.3577	32.8868	34.2375	32.8756
017	34.5724	34.9327	30.4949	57.9021	21.4184	20.6795
016	34.7291	33.974	31.2969	31.7526	32.7354	35.512
014	35.0546	32.2968	32.6486	29.8217	38.4013	31.7771
012	35.5362	35.1018	29.362	17.254	42.8853	39.8607
043	37.5202	35.0282	27.4516	41.9311	35.5297	22.5392
034	38.1328	34.5424	27.3248	39.1756	38.1909	22.6334
008	39.9926	25.2856	34.7218	30.5958	31.1649	38.2393
031	40.5781	34.1405	25.2814	39.8172	33.0372	27.1457
039	41.1462	27.857	30.9969	20.2748	37.6943	42.031
035	43.3311	29.3124	27.3564	44.3509	27.8246	27.8246
036	45.187	21.9599	32.8531	12.8502	24.8366	62.3132
023	45.7117	26.6579	27.6304	31.1846	33.8835	34.9319
026	46.3375	26.552	27.1105	25.33	38.504	36.1661
022	48.4387	31.0202	20.5411	33.4883	42.6347	23.877
019	49.7751	24.956	25.2689	12.8872	49.7534	37.3594
041	50.8116	25.0267	24.1617	21.9475	32.9853	45.0672
044	52.4445	24.144	23.4115	51.6821	21.9622	26.3557
047	54.0879	18.6083	27.3038	46.7913	21.8108	31.3979
030	63.6357	17.4468	18.9175	42.3453	24.9017	32.753
013	67.8748	14.678	17.4473	26.8974	27.816	45.2866
025	69.6816	15.7615	14.5569	67.0598	15.5792	17.361

## Sheet: Fig. 3A
Cell-associated HIV-1 RNA copies/million CD4 T cells
Patient ID	0wk	12wk	48wk
5	158.986	30.699	22.9987
13	5354.93	1733.22	1494.74
18	665.24	71.8542	47.7728
20	363.884	87.4317	37.6334
32	1268.03	48.1313	22.4455
40	386.75	2.54507	1.01
42	8705.55	683.979	507.15
44	60.8261	28.5687	12.6854
46	911.67	58.1677	52.8751
47	691.102	57.6211	44.9881
6	15902.1	5153.51	3031.84
4	50.2422	20.2206	0.93
9	1021.59	100.22	143.938
10	4036.89	6.74821	4.33781
12	427.085	78.0925	191.818
15	45.5933	1.60436	0.97
16	38.3256		19.5656
17	20.333	6.43057	12.1673
21	61.598	34.6636
24	484.429	116.414	33.7026
27	2753.77	102.89	117.193
34	373.228	30.6787	8.40513
36	1642.56	85.4621	59.8173
37	677.236	129.262	130.6
41	8277.7	812.787	448.224
43	338.146	58.7603	38.2044

## Sheet: Fig. 3B
Ca-HIV-1 RNA copies/ Proviral HIV-1 DNA copies
Patient ID	0wk	12wk	48wk
5	0.406633	0.118961	0.182558
13	0.833934	0.494308	0.587705
18	0.254357	0.0619144	0.152912
20	0.40817	0.238136	0.153249
32	0.820081	0.12908	0.110662
40	1.31173	0.0250376	0.0309531
42	2.75586	0.587742	0.888817
44	0.23775	0.217468	0.225559
46	1.00438	0.205004	0.463654
47	0.992449	0.118633	0.339276
6	1.15809	0.759607	0.822256
4	0.0344812	0.0295887	0.00312857
9	1.56099	0.741605	1.19689
10	7.28706	0.0723668	0.126985
12	0.545788	0.343762	1.0882
15	0.305013	0.0495786	0.0503373
16	0.0131589		0.037706
17	0.0672122	0.0317293	0.10371
21	0.46697	0.43449
24	0.220463	0.123727	0.0560524
27	0.530696	0.088731	0.189146
34	0.0995031	0.0248019	0.0189873
36	0.249106	0.0320673	0.0867345
37	0.564363	0.287708	0.481155
41	1.05612	0.280304	0.346968
43	0.146443	0.0854447	0.113629

## Sheet: Fig. 3C
	HIV-1 antigen-producing cells /million CD4 T cells
Patient ID	0wk	2wk	4wk	12wk	24wk	48wk
5	3.05556	0.14	0.555556	0.555556	0.555556	0.14
7	1.25549	0.138889	0.277778	0.597372	0.132275
8	6.06909	0.555556	0.277778	0.833333	1.30208	0.825083
11	8.88889	0.138889	0.138889	0.138889	0.555556	0.295508
13	55.9896	5.50551	3.40136	2.31481	0.657462	0.547345
14	16.9444	0.833333	1.38889	1.11111	0.833333	1.11111
18	18.6357	0.957854	2.86369	0.241546	3.33333	0.138889
19	3.9968	1.66667	0.833333	0.151791	0.833333	0.138889
23	28.3605	2.43665	0.992063	2.13675	0.925926	2.56016
26	1.52905	0.180375	0.138889	0.414594	0.138889	0.146972
29	27.5591	0.555556	0.555556	0.367918	1.04167	0.143184
32	22.5096	0.833333	0.277778	0.363108	0.138889	0.138889
31	37.7929	0.799361	3.04878	0.233427	0.394011	0.267236
35	2.49688	0.555556	0.555556	0.138889	0.833333	0.555556
40	7.77778	0.277778	0.555556	0.138889	0.833333	0.833333
42	100.278	1.11111	0.555556	0.277778	0.138889	0.138889
46	34.188	1.11111	2.77778	1.36166	1.66667	0.555556
6	166.667	23.4869	5.22876	2.41546	1.94444	0.745712
4	41.3279	2.22222	1.11111	0.351617	0.277778	0.138889
9	16.9753	0.585317	1.12803	1.24844	0.992063	1.92519
10	21.3889	1.94444	1.38889	1.11111	2.22222	1.94444
12	13.8889	2.77778	1.94444	0.833333	1.94444	1.38889
15	17.1958	0.805153	0.277778	0.277778	0.334672	0.673401
16	118.67	2.5	1.73611	0.531632	1.11111	1.38889
17	3.05556	0.833333	0.555556	2.77778	1.38889	1.54321
22	214.461	3.9968	2.22222	1.9943	0.833333
25	3.52734	0.555556	0.631313	0.874891	0.833333	0.657462
27	43.6111	6.11111	0.277778	0.138889	0.138889	0.138889
30	6.61376	0.833333	0.277778	1.13379	0.555556	0.138889
34	8.3668	0.833333		0.833333		0.277778
37	3.61111	0.829187	0.138889	0.555556		0.138889
39	54.3735	0.277778	0.555556	0.555556	0.833333	0.277778

[truncated: 14 more sheets: Fig. 3D, Fig. 3E, Fig. 4A, Fig. 4B , Fig.Suppl.1A, Fig.Suppl.1B, Fig.Suppl.1C, Fig.Suppl.1D, Fig.Suppl.1E, Fig.Suppl.1F, Fig.Suppl. 2, Fig. Suppl.3, Fig.Suppl.4, Fig.Suppl.5]
